# Supplementary material for: Study of Novel Peptides for Antimicrobial Protection in Solution and on Cotton Fabric
Source: Molecules. 2022 Jul 26;27(15):4770. doi: 10.3390/molecules27154770 (PMC9332204; doi:10.3390/molecules27154770)
Supplement: Supplementary file 1 [file molecules-27-04770-s001.zip]

Archive with 1 entries (1 files):
- molecules-1798090-supplementary.pdf
